# Supplementary material for: Diversity and Distribution of β-Lactamase Genes Circulating in Indian Isolates of Multidrug-Resistant Klebsiella pneumoniae
Source: Antibiotics (Basel). 2023 Feb 23;12(3):449. doi: 10.3390/antibiotics12030449 (PMC10044340; doi:10.3390/antibiotics12030449)
Supplement: Supplementary file 1 [file antibiotics-12-00449-s001.zip]

Archive with 1 entries (1 files):
- antibiotics-2194958-supplementary.xlsx
